# Supplementary material for: Formin-like 1 (FMNL1) Is Associated with Glioblastoma Multiforme Mesenchymal Subtype and Independently Predicts Poor Prognosis
Source: Int J Mol Sci. 2019 Dec 17;20(24):6355. doi: 10.3390/ijms20246355 (PMC6940780; doi:10.3390/ijms20246355)
Supplement: Supplementary file 1 [file ijms-20-06355-s001.zip]

Archive with 2 entries (2 files):
- supplementary figure for IJMS1128v2.pdf
- supplementary table for IJMSpdf.pdf
